# Supplementary material for: Gene Families With Stochastic Exclusive Gene Choice Underlie Cell Adhesion in Mammalian Cells
Source: Front Cell Dev Biol. 2021 Apr 29;9:642212. doi: 10.3389/fcell.2021.642212 (PMC8117012; doi:10.3389/fcell.2021.642212)
Supplement: Supplementary file 2 [file Table_1.xlsx]

## Sheet: Supplementary Data 1
	GTME								Constant (0.5) threshold
Dataset	Cluster		Mean ON isoforms (GTME threshold)	IC (GTME threshold)	ic_mean	ic_lower	ic_median	ic_upper	Mean ON isoforms (Const. threshold)	IC (Const. threshold)	ic_mean	ic_lower	ic_median	ic_upper
Somatosensory	Alfa	14	3.19118	1.10879	1.10823	0.921644	1.10582	1.30659	3.83333	1.09792	1.09897	0.909467	1.09465	1.30423
Somatosensory	Beta	22	2.52451	1.42532	1.42159	1.11306	1.41521	1.77151	2.72549	1.4294	1.42685	1.13227	1.42079	1.75348
Somatosensory	Gamma	22	2.42157	0.892415	0.891692	0.692768	0.888309	1.10641	2.95588	1.11974	1.11795	0.879258	1.11168	1.38706
Somatosensory	Delta	9	2.96569	2.85885	2.8555	2.53132	2.85342	3.18525	3.05392	2.82564	2.82685	2.48889	2.82365	3.17692
Somatosensory	Scattered	12	3.03922	2.79564	2.79499	2.45433	2.79638	3.13877	3.12745	2.7621	2.75964	2.40163	2.75519	3.12986
Dopaminergic	Alfa	14	2.31501	1.27194	1.27305	1.12657	1.27211	1.42166	2.31501	1.27194	1.27168	1.12933	1.27184	1.41824
Dopaminergic	Beta	22	1.59619	1.404	1.40286	1.24065	1.40024	1.58106	2.68922	2.90637	2.90438	2.46018	2.89413	3.41191
Dopaminergic	Gamma	21	3.76744	2.04341	2.04315	1.81587	2.04274	2.27473	3.76744	2.04341	2.04288	1.81574	2.04022	2.28507
Dopaminergic	Delta	9	3.53488	1.99355	1.99082	1.79294	1.98961	2.19192	4.25581	2.32721	2.32837	2.11107	2.32705	2.55405
Dopaminergic	Scattered	12	3.81184	2.05708	2.05774	1.84342	2.05651	2.28028	4.62791	2.40526	2.40456	2.15838	2.40396	2.65192
Corticostriatal	Alfa	14	1.65263	0.481471	0.481343	0.400385	0.479742	0.571731	2.27895	0.988209	0.984213	0.715767	0.978897	1.28403
Corticostriatal	Beta	22	2.03158	0.92833	0.926649	0.701987	0.917927	1.19926	3.11053	1.0806	1.08154	0.852783	1.07836	1.33166
Corticostriatal	Gamma	22	2.33684	0.898385	0.897846	0.728863	0.893779	1.08845	3.10526	1.22567	1.22399	0.943085	1.20912	1.59747
Corticostriatal	Delta	9	4.17368	1.07291	1.07205	0.882244	1.06856	1.28004	4.61579	1.22115	1.22122	1.02423	1.21902	1.42813
Corticostriatal	Scattered	12	4.47368	0.998149	0.998905	0.825096	0.995642	1.19148	4.96842	1.12232	1.12283	0.922576	1.1201	1.33641
