# Supplementary material for: Gene Families With Stochastic Exclusive Gene Choice Underlie Cell Adhesion in Mammalian Cells
Source: Front Cell Dev Biol. 2021 Apr 29;9:642212. doi: 10.3389/fcell.2021.642212 (PMC8117012; doi:10.3389/fcell.2021.642212)
Supplement: Supplementary file 3 [file Table_2.xlsx]

## Sheet: Supplementary Data 2
family_name	dataset_name	unit	mean_gene_per_cell	ic	ic_mean	ic_lower	ic_median	ic_upper	no_genes_total	no_genes_measured	non_zero_genes	genes
ADENYLATE CYCLASE TYPE 1 (45627)	Kidney duct cells	TPM	0.229787	0.8901	0.891927	0.82545	0.88751	0.979125	9	9	6	Adcy1, Adcy2, Adcy3, Adcy4, Adcy5, Adcy6, Adcy7, Adcy8, Adcy9
ADENYLATE CYCLASE TYPE 1 (45627)	Pancreatic EC	TPM	0.675799	0.910552	0.910102	0.810771	0.909093	1.0138	9	9	9	Adcy1, Adcy2, Adcy3, Adcy4, Adcy5, Adcy6, Adcy7, Adcy8, Adcy9
AMINO ACID TRANSPORTER (22950)	DC from BM	TPM	1.28685	0.907365	0.908285	0.76187	0.906213	1.06332	15	15	8	Slc36a1, Slc36a2, Slc36a3, Slc36a4, Slc38a1, Slc38a10, Slc38a11, Slc38a2, Slc38a3, Slc38a4, Slc38a5, Slc38a6, Slc38a7, Slc38a8, Slc38a9
AMINO ACID TRANSPORTER (22950)	Liver HB/HC	TPM	5.38244	0.772023	0.772801	0.662105	0.771278	0.893045	15	15	12	Slc36a1, Slc36a2, Slc36a3, Slc36a4, Slc38a1, Slc38a10, Slc38a11, Slc38a2, Slc38a3, Slc38a4, Slc38a5, Slc38a6, Slc38a7, Slc38a8, Slc38a9
AMINO ACID TRANSPORTER (22950)	Pancreatic EC	TPM	1.02968	0.881109	0.880581	0.771424	0.879621	0.991549	15	15	8	Slc36a1, Slc36a2, Slc36a3, Slc36a4, Slc38a1, Slc38a10, Slc38a11, Slc38a2, Slc38a3, Slc38a4, Slc38a5, Slc38a6, Slc38a7, Slc38a8, Slc38a9
ANION EXCHANGE PROTEIN (11453)	Th17 A	TPM	0.942446	0.78985	0.789139	0.640095	0.786864	0.946107	10	10	6	Slc4a1, Slc4a10, Slc4a11, Slc4a2, Slc4a3, Slc4a4, Slc4a5, Slc4a7, Slc4a8, Slc4a9
ANION EXCHANGE PROTEIN (11453)	Somatosensory N	TPM	0.995098	0.832676	0.83408	0.694392	0.833863	0.977502	10	10	6	Slc4a1, Slc4a10, Slc4a11, Slc4a2, Slc4a3, Slc4a4, Slc4a5, Slc4a7, Slc4a8, Slc4a9
ANION EXCHANGE PROTEIN (11453)	Thymic EC	TPM	0.902299	0.826706	0.828066	0.672488	0.826889	0.991547	10	10	9	Slc4a1, Slc4a10, Slc4a11, Slc4a2, Slc4a3, Slc4a4, Slc4a5, Slc4a7, Slc4a8, Slc4a9
BASIGIN RELATED (10075)	Corticostriatal N	TPM	3.97368	0.802385	0.801817	0.65325	0.798876	0.963759	14	14	9	Bsg, Ccdc141, Cntn5, Cntn6, Dscam, Dscaml1, Emb, Myot, Mypn, Nexn, Nptn, Nrcam, Prtg, Vstm2l
BASIGIN RELATED (10075)	Somatosensory N	TPM	3.08333	0.779749	0.781024	0.633315	0.780448	0.937029	14	14	10	Bsg, Ccdc141, Cntn5, Cntn6, Dscam, Dscaml1, Emb, Myot, Mypn, Nexn, Nptn, Nrcam, Prtg, Vstm2l
CALCIUM-SENSING RECEPTOR-RELATED (24061)	Lung ACI	UMI	0.0506329	0.954677	0.956963	0.935056	0.957351	0.9762	131	86	18	Casr, Gm14496, Gprc6a, Tas1r1, Tas1r3, Vmn2r1, Vmn2r10, Vmn2r101, Vmn2r105, Vmn2r106, Vmn2r108, Vmn2r109, Vmn2r11, Vmn2r110, Vmn2r111, Vmn2r115, Vmn2r116, Vmn2r117, Vmn2r118, Vmn2r12, Vmn2r120, Vmn2r121, Vmn2r14, Vmn2r16, Vmn2r19, Vmn2r2, Vmn2r20, Vmn2r23, Vmn2r24, Vmn2r26, Vmn2r27, Vmn2r28, Vmn2r29, Vmn2r3, Vmn2r31, Vmn2r32, Vmn2r33, Vmn2r34, Vmn2r35, Vmn2r37, Vmn2r38, Vmn2r39, Vmn2r4, Vmn2r40, …
CALCIUM-SENSING RECEPTOR-RELATED (24061)	Dopaminergic N	TPM	0.15222	0.9585	0.958683	0.894316	0.954483	1.04731	131	129	8	Casr, Gm14496, Gprc6a, Tas1r1, Tas1r2, Tas1r3, Vmn2r-ps130, Vmn2r-ps159, Vmn2r1, Vmn2r10, Vmn2r100, Vmn2r101, Vmn2r102, Vmn2r103, Vmn2r104, Vmn2r105, Vmn2r106, Vmn2r107, Vmn2r108, Vmn2r109, Vmn2r11, Vmn2r110, Vmn2r111, Vmn2r112, Vmn2r113, Vmn2r114, Vmn2r115, Vmn2r116, Vmn2r117, Vmn2r118, Vmn2r12, Vmn2r120, Vmn2r121, Vmn2r124, Vmn2r126, Vmn2r13, Vmn2r14, Vmn2r15, Vmn2r16, Vmn2r17, Vmn2r18, Vmn2r19…
CARBONIC ANHYDRASE (18952)	Isolated ESC	TPM	2.77842	0.789426	0.788744	0.73555	0.78851	0.842419	16	15	9	Car10, Car11, Car12, Car13, Car14, Car15, Car2, Car3, Car4, Car5a, Car5b, Car6, Car7, Car8, Car9
CARBONIC ANHYDRASE (18952)	Th17 C	TPM	0.662252	0.868927	0.866068	0.66022	0.854633	1.14051	16	15	7	Car1, Car10, Car11, Car12, Car13, Car14, Car15, Car2, Car3, Car4, Car5b, Car6, Car7, Car8, Car9
CARBONIC ANHYDRASE (18952)	Liver HB/HC	TPM	2.08782	0.784707	0.784076	0.666952	0.783086	0.905421	16	16	9	Car1, Car10, Car11, Car12, Car13, Car14, Car15, Car2, Car3, Car4, Car5a, Car5b, Car6, Car7, Car8, Car9
CARBONIC ANHYDRASE (18952)	Enterocytes	TPM	2.40645	0.869869	0.871416	0.712523	0.870826	1.04516	16	16	6	Car1, Car10, Car11, Car12, Car13, Car14, Car15, Car2, Car3, Car4, Car5a, Car5b, Car6, Car7, Car8, Car9
CARBONIC ANHYDRASE (18952)	Somatosensory N	TPM	1.90686	0.760475	0.760074	0.632104	0.758123	0.896511	16	16	9	Car1, Car10, Car11, Car12, Car13, Car14, Car15, Car2, Car3, Car4, Car5a, Car5b, Car6, Car7, Car8, Car9
CLUSTERED PROTOCADHERINS (24028)	Endothelial cells	TPM	0.504505	0.851425	0.851425	0.695593	0.849779	1.01928			27
CLUSTERED PROTOCADHERINS (24028)	Corticostriatal N	TPM	4.61053	0.833403	0.833403	0.688539	0.831382	0.990194			56
ENDOGLIN/TGF-BETA RECEPTOR TYPE III (14002)	Isolated ESC	TPM	0.703016	0.822401	0.822236	0.776872	0.821849	0.869794	11	6	6	Cuzd1, Eng, Oit3, Tgfbr3, Tgfbr3l, Umodl1
ENDOGLIN/TGF-BETA RECEPTOR TYPE III (14002)	Dopaminergic N	TPM	0.0634249	0.957452	0.95896	0.941383	0.959202	0.975209	11	11	5	Cuzd1, Eng, Gp2, Oit3, Tectb, Tgfbr3, Tgfbr3l, Umod, Umodl1, Zpld1, Zpld2
FIBRINOGEN/TENASCIN/ANGIOPOEITIN (19143)	DC from BM	TPM	0.306773	0.916828	0.917934	0.807235	0.916059	1.04357	20	20	10	Angpt1, Angpt2, Angpt4, Angptl1, Angptl2, Angptl3, Angptl4, Angptl6, Angptl7, Fcna, Fcnb, Fgb, Fgg, Fgl1, Fgl2, Fibcd1, Fn1, Mfap4, Tnn, Tnr
FIBRINOGEN/TENASCIN/ANGIOPOEITIN (19143)	Kidney duct cells	TPM	0.204255	0.872711	0.875947	0.803093	0.870836	0.973315	20	20	10	Angpt1, Angpt2, Angpt4, Angptl1, Angptl2, Angptl3, Angptl4, Angptl6, Angptl7, Fcna, Fcnb, Fgb, Fgg, Fgl1, Fgl2, Fibcd1, Fn1, Mfap4, Tnn, Tnr
GLUCOSE TRANSPORTERS* (23503)	Liver HB/HC	TPM	2.08499	0.858514	0.859663	0.736121	0.860319	0.975342	7	7	5	Slc2a1, Slc2a2, Slc2a3, Slc2a4, Slc2a5, Slc2a7, Slc2a9
GLUCOSE TRANSPORTERS* (23503)	Kidney duct cells	TPM	0.459574	0.827375	0.827797	0.726716	0.826353	0.9366	7	7	6	Slc2a1, Slc2a2, Slc2a3, Slc2a4, Slc2a5, Slc2a7, Slc2a9
GLUCOSE TRANSPORTERS* (23503)	Pancreatic EC	TPM	1.52968	0.849112	0.849916	0.753363	0.848785	0.953371	7	7	7	Slc2a1, Slc2a2, Slc2a3, Slc2a4, Slc2a5, Slc2a7, Slc2a9
HEXOKINASE (19443)	Isolated ESC	TPM	1.68503	0.748215	0.748635	0.705535	0.748294	0.792765	5	5	5	Gck, Hk1, Hk2, Hk3, Hkdc1
HEXOKINASE (19443)	Pancreatic EC	TPM	1.22374	0.725319	0.724972	0.612932	0.723074	0.845884	5	5	5	Gck, Hk1, Hk2, Hk3, Hkdc1
INTERCELLULAR ADHESION MOLECULE (13771)	Cultured ESC	UMI	2.2508	0.748215	0.748635	0.705535	0.748294	0.792765	6	6	6	Icam1, Icam2, Icam4, Icam5, Tcam1, Vcam1
INTERCELLULAR ADHESION MOLECULE (13771)	Prostate SC	TPM	0.390261	0.725319	0.724972	0.612932	0.723074	0.845884	6	6	6	Icam1, Icam2, Icam4, Icam5, Tcam1, Vcam1
INTERLEUKIN-1 RECEPTOR FAMILY MEMBER (11890)	Isolated ESC	TPM	0.846288	0.724841	0.724579	0.676469	0.724474	0.774308	11	7	7	Il18r1, Il1r1, Il1r2, Il1rap, Il1rl2, Lag3, Sigirr
INTERLEUKIN-1 RECEPTOR FAMILY MEMBER (11890)	Corticostriatal N	TPM	1.07895	0.860656	0.860687	0.718237	0.859468	1.01307	11	11	10	Il18r1, Il18rap, Il1r1, Il1r2, Il1rap, Il1rapl1, Il1rapl2, Il1rl1, Il1rl2, Lag3, Sigirr
MAGNESIUM TRANSPORTER* (12570)	Liver HB/HC	TPM	1.29745	0.805419	0.805799	0.70966	0.804632	0.906907	6	6	6	Nipa1, Nipa2, Nipal1, Nipal2, Nipal3, Nipal4
MAGNESIUM TRANSPORTER* (12570)	Prostate SC	TPM	0.0804517	0.939459	0.940047	0.928321	0.940108	0.951335	6	6	6	Nipa1, Nipa2, Nipal1, Nipal2, Nipal3, Nipal4
MAX DIMERIZATION, MAD (11969)	Fibroblasts	TPM	1.27401	0.853844	0.854165	0.748382	0.85386	0.962877	5	5	5	Mnt, Mxd1, Mxd3, Mxd4, Mxi1
MAX DIMERIZATION, MAD (11969)	Th17 B	TPM	0.730769	0.817264	0.818675	0.666853	0.817578	0.97416	5	5	5	Mnt, Mxd1, Mxd3, Mxd4, Mxi1
MEMBRANE-AS. GUANYLATE KINASE MAGUK* (23122)	Th17 C	TPM	1.91391	0.895217	0.893885	0.685531	0.890483	1.11656	8	8	7	Cask, Mpp1, Mpp2, Mpp3, Mpp4, Mpp5, Mpp6, Mpp7
MEMBRANE-AS. GUANYLATE KINASE MAGUK* (23122)	Liver HB/HC	TPM	2.32011	0.852616	0.852816	0.739517	0.851782	0.973687	8	8	7	Cask, Mpp1, Mpp2, Mpp3, Mpp4, Mpp5, Mpp6, Mpp7
MEMBRANE-AS. GUANYLATE KINASE MAGUK* (23122)	Pancreatic EC	TPM	1.61187	0.911149	0.911735	0.788902	0.909379	1.04469	8	8	8	Cask, Mpp1, Mpp2, Mpp3, Mpp4, Mpp5, Mpp6, Mpp7
MYOSIN HEAVY CHAIN, NON-MUSCLE (45615)	Isolated ESC	TPM	2.42053	0.69879	0.698944	0.656482	0.698881	0.744153	16	11	11	Myh10, Myh11, Myh13, Myh14, Myh3, Myh6, Myh7, Myh7b, Myh9, Myo18a, Myo18b
MYOSIN HEAVY CHAIN, NON-MUSCLE (45615)	Fibroblasts	TPM	2.07062	0.847574	0.848424	0.748146	0.847814	0.950903	16	16	6	Myh1, Myh10, Myh11, Myh13, Myh14, Myh15, Myh2, Myh3, Myh4, Myh6, Myh7, Myh7b, Myh8, Myh9, Myo18a, Myo18b
MYOSIN HEAVY CHAIN, NON-MUSCLE (45615)	CD8+ T cells	TPM	1.0453	0.927996	0.929411	0.623124	0.925629	1.24072	16	16	8	Myh1, Myh10, Myh11, Myh13, Myh14, Myh15, Myh2, Myh3, Myh4, Myh6, Myh7, Myh7b, Myh8, Myh9, Myo18a, Myo18b
Na+/K+ TRANSPORTING ATPASE SUBUNIT GAMMA* (14132)	Lung ACII	UMI	0.122128	0.946955	0.947414	0.914264	0.944411	0.996983	7	7	6	Fxyd1, Fxyd2, Fxyd3, Fxyd4, Fxyd5, Fxyd6, Fxyd7
Na+/K+ TRANSPORTING ATPASE SUBUNIT GAMMA* (14132)	Isolated ESC	TPM	1.0493	0.659665	0.659226	0.611414	0.65875	0.709105	7	7	7	Fxyd1, Fxyd2, Fxyd3, Fxyd4, Fxyd5, Fxyd6, Fxyd7
Na+/K+ TRANSPORTING ATPASE SUBUNIT GAMMA* (14132)	Kidney duct cells	TPM	1.28085	0.571842	0.572421	0.472097	0.569984	0.686218	7	7	6	Fxyd1, Fxyd2, Fxyd3, Fxyd4, Fxyd5, Fxyd6, Fxyd7
Na+/K+ TRANSPORTING ATPASE SUBUNIT GAMMA* (14132)	Pancreatic EC	TPM	1.43151	0.771011	0.771766	0.664849	0.770922	0.880196	7	7	7	Fxyd1, Fxyd2, Fxyd3, Fxyd4, Fxyd5, Fxyd6, Fxyd7
ORGANIC ANION TRANSPORTER (11388)	Fibroblasts	TPM	0.731638	0.89966	0.899531	0.792599	0.898294	1.01199	17	15	6	Gm5724, Gm6614, Slco1a4, Slco1a5, Slco1a6, Slco1b2, Slco1c1, Slco2a1, Slco2b1, Slco4a1, Slco4c1, Slco5a1, Slco6b1, Slco6c1, Slco6d1
ORGANIC ANION TRANSPORTER (11388)	Pancreatic EC	TPM	0.646119	0.833268	0.832796	0.737081	0.831819	0.934883	17	17	10	Gm5724, Gm6614, Slco1a1, Slco1a4, Slco1a5, Slco1a6, Slco1b2, Slco1c1, Slco2a1, Slco2b1, Slco3a1, Slco4a1, Slco4c1, Slco5a1, Slco6b1, Slco6c1, Slco6d1
PHOSPHOINOSITIDE-SPECIFIC PHOSPHOLIPASE C (10336)	Endothelial cells	TPM	0.756757	0.787042	0.787741	0.637013	0.786618	0.94615	15	15	6	Plcb1, Plcb2, Plcb3, Plcb4, Plcd1, Plcd3, Plcd4, Plce1, Plcg1, Plcg2, Plch1, Plch2, Plcl1, Plcl2, Plcz1
PHOSPHOINOSITIDE-SPECIFIC PHOSPHOLIPASE C (10336)	Fibroblasts	TPM	2.22034	0.872702	0.87388	0.73661	0.871711	1.02284	15	10	9	Plcb1, Plcb2, Plcb4, Plcd1, Plcd4, Plce1, Plcg1, Plcg2, Plcl2, Plcz1
PHOSPHOTYROSINE INTERACTION DOMAIN-CFM (11232)	Isolated ESC	TPM	1.39211	0.800952	0.800845	0.750501	0.80056	0.852301	11	11	11	Dab1, Dab2, Fam43a, Fam43b, Gulp1, Ldlrap1, Mapk8ip1, Mapk8ip2, Nos1ap, Numb, Numbl
PHOSPHOTYROSINE INTERACTION DOMAIN-CFM (11232)	Thymic EC	TPM	0.833333	0.871801	0.872666	0.71592	0.870801	1.04331	11	11	9	Dab1, Dab2, Fam43a, Fam43b, Gulp1, Ldlrap1, Mapk8ip1, Mapk8ip2, Nos1ap, Numb, Numbl
POLYCYSTIN FAMILY MEMBER (10877)	CD8+ T cells	TPM	0.111498	0.932847	0.934893	0.90547	0.935371	0.962625	7	6	5	Pkd1l1, Pkd1l2, Pkd1l3, Pkd2, Pkd2l1, Pkd2l2
POLYCYSTIN FAMILY MEMBER (10877)	Thymic EC	TPM	0.396552	0.867352	0.869327	0.748484	0.865907	1.00415	7	7	6	Pkd1l1, Pkd1l2, Pkd1l3, Pkd2, Pkd2l1, Pkd2l2, Pkdrej
SYNAPTIC ADHESION-LIKE MOLECULE SALM (45842)	Corticostriatal N	TPM	0.642105	0.854856	0.856862	0.730555	0.856285	0.987825	9	9	6	Igsf10, Lrfn1, Lrfn2, Lrfn3, Lrfn4, Lrfn5, Lrit1, Lrit2, Lrit3
SYNAPTIC ADHESION-LIKE MOLECULE SALM (45842)	Thymic EC	TPM	0.235632	0.873564	0.875413	0.794037	0.869504	0.987323	9	9	8	Igsf10, Lrfn1, Lrfn2, Lrfn3, Lrfn4, Lrfn5, Lrit1, Lrit2, Lrit3
T-CELL RECEPTOR BETA CHAIN (23268)	Th17 A	TPM	1.15108	0.518113	0.517242	0.379256	0.513015	0.675428	21	18	16	Trbv13-1, Trbv13-2, Trbv13-3, Trbv14, Trbv15, Trbv16, Trbv17, Trbv19, Trbv2, Trbv20, Trbv21, Trbv23, Trbv26, Trbv29, Trbv3, Trbv30, Trbv31, Trbv5
T-CELL RECEPTOR BETA CHAIN (23268)	Th17 B	TPM	1.33846	0.619954	0.62054	0.472025	0.617747	0.782945	21	18	16	Trbv13-1, Trbv13-2, Trbv13-3, Trbv14, Trbv15, Trbv16, Trbv17, Trbv19, Trbv2, Trbv20, Trbv21, Trbv23, Trbv26, Trbv29, Trbv3, Trbv30, Trbv31, Trbv5
T-CELL RECEPTOR BETA CHAIN (23268)	Th17 C	TPM	1.28477	0.49203	0.492641	0.392954	0.490603	0.603276	21	18	17	Trbv13-1, Trbv13-2, Trbv13-3, Trbv14, Trbv15, Trbv16, Trbv17, Trbv19, Trbv2, Trbv20, Trbv21, Trbv23, Trbv26, Trbv29, Trbv3, Trbv30, Trbv31, Trbv5
TITIN (13817)	Lung ACI	UMI	0.0886076	0.936257	0.938018	0.912709	0.938479	0.960981	14	14	7	Chl1, Igfn1, Mybpc1, Mybpc2, Mybpc3, Mybph, Mybphl, Myom1, Myom2, Myom3, Obsl1, Sdk1, Sdk2, Ttn
TITIN (13817)	Lung ACII	UMI	0.175333	0.973213	0.973232	0.908869	0.971886	1.04663	14	14	11	Chl1, Igfn1, Mybpc1, Mybpc2, Mybpc3, Mybph, Mybphl, Myom1, Myom2, Myom3, Obsl1, Sdk1, Sdk2, Ttn
TITIN (13817)	Pancreatic EC	TPM	0.780822	0.884983	0.884982	0.792073	0.88497	0.980746	14	14	13	Chl1, Igfn1, Mybpc1, Mybpc2, Mybpc3, Mybph, Mybphl, Myom1, Myom2, Myom3, Obsl1, Sdk1, Sdk2, Ttn
TRANSMEMBRANE PROTEASE SERINE (24253)	Prostate SC	TPM	0.932957	0.935876	0.93559	0.87625	0.935424	0.996118	30	29	19	Cfi, F11, Hpn, Klkb1, Prss22, Prss27, Prss41, Prss50, Prss52, Prss55, Prss8, St14, Tmprss11a, Tmprss11b, Tmprss11c, Tmprss11d, Tmprss11e, Tmprss11f, Tmprss11g, Tmprss12, Tmprss13, Tmprss15, Tmprss2, Tmprss3, Tmprss4, Tmprss5, Tmprss6, Tmprss7, Tmprss9
TRANSMEMBRANE PROTEASE SERINE (24253)	Cardiomyocytes	TPM	0.136929	0.934415	0.935525	0.888237	0.930943	1.00824	30	27	6	Cfi, F11, Hpn, Klkb1, Prss22, Prss27, Prss41, Prss50, Prss52, Prss55, Prss8, St14, Tmprss11a, Tmprss11c, Tmprss11d, Tmprss11e, Tmprss11f, Tmprss12, Tmprss13, Tmprss15, Tmprss2, Tmprss3, Tmprss4, Tmprss5, Tmprss6, Tmprss7, Tmprss9
TRANSMEMBRANE PROTEIN 132* (13388)	Lung ACII	UMI	0.0483676	0.972541	0.973239	0.96307	0.973377	0.982622	5	5	5	Tmem132a, Tmem132b, Tmem132c, Tmem132d, Tmem132e
TRANSMEMBRANE PROTEIN 132* (13388)	Corticostriatal N	TPM	1.14737	0.837938	0.837916	0.683116	0.835983	0.999288	5	5	5	Tmem132a, Tmem132b, Tmem132c, Tmem132d, Tmem132e
TRIM PROTEINS* (25465)	Th17 C	TPM	0.728477	0.881815	0.884009	0.747655	0.883037	1.02552	8	8	6	Rnf135, Trim16, Trim25, Trim29, Trim47, Trim65, Trim8, Trim80
TRIM PROTEINS* (25465)	Somatosensory N	TPM	1.64216	0.816192	0.816992	0.699127	0.816439	0.939421	8	7	7	Rnf135, Trim16, Trim25, Trim29, Trim47, Trim65, Trim8
ZINC METALLOPROTEASE M13 NEPRILYSIN-RELATED* (11733)	Lung ACII	UMI	0.261185	0.968211	0.968042	0.924488	0.967173	1.01741	7	7	6	Ece1, Ece2, Ecel1, Kel, Mme, Mmel1, Phex
ZINC METALLOPROTEASE M13 NEPRILYSIN-RELATED* (11733)	Pancreatic EC	TPM	1.21461	0.8937	0.893625	0.79349	0.892865	0.99513	7	7	7	Ece1, Ece2, Ecel1, Kel, Mme, Mmel1, Phex

## Sheet: Supplementary Data 2 adds
family_name	dataset_name	unit	mean_gene_per_cell	ic	ic_mean	ic_lower	ic_median	ic_upper	no_genes_total	no_genes_measured	non_zero_genes	genes
COLLAGEN ALPHA (PTHR24020)	Corticostriatal N	TPM	0.7	0.74509	0.745277	0.625416	0.74549	0.868582	15	15	7	Coch, Col12a1, Col14a1, Col20a1, Col6a1, Col6a2, Col6a3, Col7a1, Matn1, Matn2, Matn3, Matn4, Mbl2, Vit, Vwa2
COLLAGEN ALPHA (PTHR24020)	Spiny N	TPM	0.6125	0.814882	0.816663	0.63872	0.814107	1.01036	15	7	6	Coch, Col20a1, Col6a1, Col6a2, Matn2, Matn4, Vit
NEUROPEPTIDE RECEPTOR-RELATED G-PROTEIN COUPLED RECEPTOR (PTHR24241)	Liver HB/HC	TPM	0.569405	0.829658	0.830431	0.74158	0.829318	0.924262	17	17	6	Avpr1a, Avpr1b, Avpr2, Cckar, Ffar4, Gnrhr, Gpr150, Gpr22, Hcrtr1, Hcrtr2, Npffr1, Npffr2, Oxtr, Prokr1, Prokr2, Qrfpr, Qrfprl
NEUROPEPTIDE RECEPTOR-RELATED G-PROTEIN COUPLED RECEPTOR (PTHR24241)	Spiny N	TPM	1.0875	0.818023	0.825589	0.52626	0.816919	1.16785	17	10	5	Avpr1b, Cckar, Gnrhr, Gpr150, Gpr22, Hcrtr2, Npffr1, Oxtr, Prokr2, Qrfpr
